# Supplementary material for: Profiling of Tumor-Infiltrating Immune Cells and Their Impact on Survival in Glioblastoma Patients Undergoing Immunotherapy with Dendritic Cells
Source: Int J Mol Sci. 2024 May 12;25(10):5275. doi: 10.3390/ijms25105275 (PMC11121326; doi:10.3390/ijms25105275)
Supplement: Supplementary file 1 [file ijms-25-05275-s001.zip]

Archive with 1 entries (1 files):
- ijms-2997449-supplementary.pdf
